# Supplementary material for: Quantification of the Monomer Compositions of Poly(3-hydroxybutyrate-co-3-hydroxyvalerate) and Poly(3-hydroxyvalerate) by Alkaline Hydrolysis and Using High-Performance Liquid Chromatography
Source: Bioengineering (Basel). 2023 May 20;10(5):618. doi: 10.3390/bioengineering10050618 (PMC10215500; doi:10.3390/bioengineering10050618)
Supplement: Supplementary file 1 [file bioengineering-10-00618-s001.zip]

Archive with 1 entries (1 files):
- bioengineering-2332387-supplementary.pdf
